# Supplementary material for: PRL3-zumab as an immunotherapy to inhibit tumors expressing PRL3 oncoprotein
Source: Nat Commun. 2019 Jun 6;10:2484. doi: 10.1038/s41467-019-10127-x (PMC6554295; doi:10.1038/s41467-019-10127-x)
Supplement: Supplementary file 4 — Source Data [file 41467_2019_10127_MOESM4_ESM.xlsx]

## Sheet: Figure-1
Figure 1a	anti-PRL3
Figure 1a	anti-GAPDH
Figure 1c
	Tumor volume (cm3)
Replicate	Untreated	Treated
1	2.43536	0.0188834
2	2.16593	0.0400091
3	1.31309	0.269236
4	2.0542	0.171265
5	1.53386	0
6	2.02609	0.51073
7	5.02909	1.16123
8	2.60701	0.543833
9	3.82	0.047
10	1.0816	0.229
Unpaired t test
P value	<0.0001
P value summary	****
Significantly different (P < 0.05)?	Yes
One- or two-tailed P value?	Two-tailed
t, df	t=5.32 df=18
Figure 1d
	Tumor volume (cm3)
Replicate	Untreated	Treated
1	1.26258	1.19401
2	1.00384	1.30373
3	0.464336	0.226494
Unpaired t test
P value	0.9961
P value summary	ns
Significantly different (P < 0.05)?	No
One- or two-tailed P value?	Two-tailed
t, df	t=0.005243 df=4
Figure 1e
	Tumor volume (cm3)
Replicate	Untreated	Treated
1	1.48205	0.248256
2	0.636362	0.245417
3	1.42648	0.085726
4	1.26258	0.290002
5	1.00384	0.0842332
6	0.464336	0.151861
Unpaired t test
P value	0.0006
P value summary	***
Significantly different (P < 0.05)?	Yes
One- or two-tailed P value?	Two-tailed
t, df	t=4.895 df=10
Figure 1f	Normalized counts
			PRL3-zumab (ug/ml)		Cisplatin ( ug/ml)
	Replicate	control	5	50	2	20
	1	0.721741	0.939409	1.0555	0.763747	0.200102
	2	1.18763	1.16242	1.22429	0.863035	0.333758
	3	1.09063	1.12042	1.25178	0.891293	0.315428
	Mean	1	1.07408	1.17719	0.839358	0.283096
	SD	0.245811	0.118507	0.10628	0.0669881	0.0724568
Figure 1g	Normalized counts
			PRL3-zumab (ug/ml)		Cisplatin ( ug/ml)
	Replicate	control	5	50	2	20
	1	0.902272	1.07194	1.12944	0.667298	0.173213
	2	0.97681	1.16138	1.20894	0.624704	0.142688
	3	1.12092	1.1266	1.21888	0.637482	0.200899
	Mean	1	1.11997	1.18575	0.643161	0.172267
	SD	0.111153	0.0450897	0.0490253	0.0218573	0.0291171
Figure 1h	Normalized counts
			PRL3-zumab (ug/ml)		Cisplatin ( ug/ml)
	Replicate	control	5	50	2	20
	1	0.757436	1.04958	1.31091	0.779745	0.220963
	2	1.00602	1.06339	1.48725	0.719193	0.125354
	3	1.23654	1.28329	1.35552	0.601275	0.0169972
	Mean	1	1.13208	1.38456	0.700071	0.121105
	SD	0.239611	0.131128	0.0916886	0.0907587	0.102049

## Sheet: Figure-2
Figure 2e
		Surface+ (% of live cells)
		hIgG		EGFR		PRL3
	Replicate	CC	Tumor	CC	Tumor	CC	Tumor
	1	0.00440131	0.0992503	0.906938	0.862572	0.0095082	0.681617
	2	0.00602872	0.0912892	0.848725	0.784476	0.0112522	0.585171
	3	0.00629973	0.102213	0.911878	0.903285	0.0124672	0.668691
	4			0.903297	0.827492	0.0109091	0.660984
Figure 2f
	Surface+ cell population (background subtracted)					Surface+ cell population (backgroud subtracted, normalized)
		EGFR		PRL3		EGFR		PRL3
	Replicate	CC	Tumor	CC	Tumor	CC	Tumor	CC	Tumor
	1	0.901338	0.764972	0.0039082	0.584017	1.01604	0.86232	0.40566	60.6193
	2	0.843125	0.686876	0.0112522	0.487571	0.950418	0.774285	1.16795	50.6085
	3	0.906278	0.805685	0.0124672	0.571091	1.02161	0.908213	1.29406	59.2776
	4	0.897697	0.729892	0.0109091	0.563384	1.01194	0.822776	1.13233	58.4777
					Mean	1	0.841898	1	57.2458
					SD	0.0332916	0.0570143	0.402256	4.51222
Figure 2g
	Surface+ cell population (background subtracted)					Surface+ cell population (backgroud subtracted, normalized)
		EGFR		PRL3		EGFR		PRL3
	Replicate	Normal	Serum starved	Normal	Serum starved	Normal	Serum starved	Normal	Serum starved
	1	0.965213	0.998224	0.0166389	0.185458	1.00413	1.03846	0.854569	9.54955
	2	0.924328	0.99763	0.03262	0.151295	0.961577	1.03783	1.67825	7.78893
	3	0.994227	0.995841	0.010026	0.156268	1.0343	1.03596	0.514801	8.04633
	4			0.0184905	0.161952			0.952381	8.33977
					Mean	1	1.03742	1	8.43115
					SD	0.0365347	0.00129937	0.48951	0.778823

## Sheet: Figure-3
Figure 3a	anti-PRL3
Figure 3a	anti-paxillin
Figure 3a	anti-TSG101
Figure 3c	anti-GFP
Figure 3c	anti-calnexin
Figure 3c	anti-TSG101
Figure 3d	anti-PRL3
Figure 3d	anti-calnexin
Figure 3d	anti-TSG101
Figure 3e	anti-PRL3
Figure 3e	anti-TSG101
Figure 3e	anti-Alix

## Sheet: Figure-4
Figure 4b
	Tumor volume ( cm3)
Replicate	untreated	humanIgG	PRL3-zumab	PRL3-minibody	FcR blocker	FcR blocker + PRL3-zumab
1	1.24413	1.095	0.407987	0.4608	0.582973	0.481536
2	1.64025	1.0908	0	1.498	1.27211	0.62519
3	0.752	0.6692	0.319	1.1796	0.723	0.4776
4	0.684774		0.20192	0.768	1.78327	1.0952
5	1.02		0.2034	0.768		1.241
6	0.9342		0.327			1.9904
7	1.4976		0.2192			0.9648
8	1.5708
9	0.4432
10	1.4
11	1.44
12	2.4336
mean	1.25505	0.951667	0.239787	0.93488	1.09034	0.982246

## Sheet: Figure-5
Figure 5a	Relative tumor infiltration of B cells (B220/CD45R)
(relative to B220/CD45R cells:total cells ratio in untreated group)
Replicate	Untreated	PRL3-zumab	FcR blocker	PRL3-zumab + FcR blocker
1	1.98471	5.7671	0	0.115198
2	0.686038	8.55483	0	0
3	0.32925	7.80554	0.423603	0.74767
mean	1	7.37582	0.141201	0.287623
Figure 5b	Relative tumor infiltration of NK cells (B220/CD45R)
	Relative tumor infiltration
(relative to CD335 cells:total cells ratio in untreated group)
Replicate	Untreated	PRL3-zumab	FcR blocker	PRL3-zumab + FcR blocker
1	1.37959	14.6748	1.25067	0
2	1.44135	7.75328	0.615897	1.03712
3	0	21.743	0	0.836988
4	1.17906	43.5624	1.23925	0.812428
mean	1	21.9334	0.776455	0.671634
Figure 5c	Relative tumor infiltration of macrophage (F4/80)
	Relative tumor infiltration
(relative to F4/80 cells:total cells ratio in untreated group)
Replicate	Untreated	PRL3-zumab	FcR blocker	PRL3-zumab + FcR blocker
1	1.02435	7.08627	0.335722	1.92914
2	0.971114	7.57653	1.76946	0.171771
3	0.820039	8.58484	1.03179	1.33983
4	1.18449	4.16478	0.997772	3.20771
mean	1	6.8531	1.03369	1.66211

## Sheet: Figure-6
Figure 6a	anti-PRL3
Figure 6a	anti-GAPDH
Figure 6b	anti-PRL3
Figure 6b	anti-GAPDH
Figure 6c	anti-PRL3
Figure 6c	anti-GAPDH
Figure 6d	anti-PRL3
Figure 6d	anti-GAPDH
Figure 6e	anti-PRL3
Figure 6e	anti-GAPDH
Figure 6f	anti-PRL3
Figure 6f	anti-GAPDH
Figure 6g	anti-PRL3
Figure 6g	anti-GAPDH
Figure 6h	anti-PRL3
Figure 6h	anti-GAPDH
Figure 6i	anti-PRL3
Figure 6i	anti-GAPDH
Figure 6j	anti-PRL3
Figure 6j	anti-GAPDH
Figure 6k	anti-PRL3
Figure 6k	anti-GAPDH

## Sheet: Supp Figure-1
Supplementary Figure 1
Duration of survival in weeks
	Untreated ("1.00")	PRL3-zumab ("2.00")
1	8	11.42
2	5.57	12
3	8.42	13
4	6.57	11.14
5	9.14	12.28

## Sheet: Supp Figure-2
Supplementary Figure 2b
	PRL3 Surface+ population (background subtracted)
		PRL3
	Replicate	CC	Tumor
	1	0.00139588	0.0872277
	2	0.00970476	0.0911422
	3	0.00559237	0.0561197
	4		0.0925497
	PRL3 Surface+ population (backgroud subtracted, normalized)
		PRL3
	Replicate	CC	Tumor
	1	0.250862	15.6762
	2	1.7441	16.3797
	3	1.00504	10.0856
	4		16.6327
	mean	1	14.0472
	SD	0.746632	3.4488

## Sheet: Supp Figure-3
Supplementary Figure 3a	anti-PRL3
Supplementary Figure 3a	anti-GAPDH
Supplementary Figure 3b
	% of EGFR surface+ cells
Replicate	Annexin V Negative	Annexin V Positive
1	21.7	78.3
2	14	86
3	10.43	89.57
mean	15.3767	84.6233
SD	5.75974	5.75974
Supplementary Figure 3c
	% of PRL3 surface+ cells
Replicate	Annexin V Negative	Annexin V Positive
1	26.6	73.4
2	30.17	69.83
3	20.73	79.27
mean	25.8333	74.1667
SD	4.76647	4.76647
Supplementary Figure 3e
Surface+ cell population (background subtracted)
	EGFR		PRL3
Replicate	Normal	Serum starved	Normal	Serum starved
1	0.965213	0.998224	0.0166389	0.185458
2	0.924328	0.99763	0.03262	0.151295
3	0.994227	0.995841	0.010026	0.156268
4			0.0184905	0.161952
mean	0.961256	0.997232	0.0194438	0.163743
SD	0.035117	0.00124006	0.00950582	0.0151171

## Sheet: Supp Figure-4
time
Supplementary Figure 4.	anti-Bcl-2
Supplementary Figure 4.	anti-Bcl-xl
Supplementary Figure 4.	anti-PARP
Supplementary Figure 4.	anti-cl-Caspase-3
time
Supplementary Figure 4.	anti-Caspase-3
Supplementary Figure 4.	anti-Bax
Supplementary Figure 4.	anti-LC3B-I/II
Supplementary Figure 4.	anti-SQSTM1/p62
	(human specific)
Supplementary Figure 4.	anti-GADPH

[truncated: 4 more sheets: Supp Figure-5, Supp Figure-6, Supp Figure-7, Supp Figure-8]
